# Supplementary material for: Assessment of Good Practices in Community-Based Interventions for Physical Activity Promotion: Development of a User-Friendly Tool
Source: Int J Environ Res Public Health. 2021 Apr 29;18(9):4734. doi: 10.3390/ijerph18094734 (PMC8124131; doi:10.3390/ijerph18094734)
Supplement: Supplementary file 1 [file ijerph-18-04734-s001.zip]

Archive with 1 entries (1 files):
- ijerph-1187255-SI.pdf
